# Supplementary material for: Gastrodia kachinensis (Orchidaceae), a new species from Myanmar
Source: PhytoKeys. 2018 Jan 29;(94):23–9. doi: 10.3897/phytokeys.94.21348 (PMC5799787; doi:10.3897/phytokeys.94.21348)
Supplement: XML Treatment for Gastrodia kachinensis [file phytokeys.94.21348-treatment1.xml]

<!DOCTYPE tp:taxon-treatment
  PUBLIC "-//TaxonX//DTD Taxonomic Treatment Publishing DTD v0 20100105//EN" "tax-treatment-NSO.dtd">
<tp:taxon-treatment xmlns:tp="http://www.plazi.org/taxpub"><tp:treatment-meta><kwd-group><label>Taxon classification</label><kwd><named-content xmlns:xlink="http://www.w3.org/1999/xlink" content-type="kingdom">Plantae</named-content></kwd><kwd><named-content xmlns:xlink="http://www.w3.org/1999/xlink" content-type="order">Asparagales</named-content></kwd><kwd><named-content xmlns:xlink="http://www.w3.org/1999/xlink" content-type="family">Orchidaceae</named-content></kwd></kwd-group><mixed-citation publication-type="journal"><person-group><name><surname>Aung</surname><given-names>Ye Lwin</given-names></name><name><surname>Jin</surname><given-names>Xiaohua</given-names></name></person-group><article-title>
          <italic><tp:taxon-name><tp:taxon-name-part taxon-name-part-type="genus" reg="Gastrodia">Gastrodia</tp:taxon-name-part> <tp:taxon-name-part taxon-name-part-type="species" reg="kachinensis">kachinensis</tp:taxon-name-part></tp:taxon-name></italic> (<tp:taxon-name><tp:taxon-name-part taxon-name-part-type="family">Orchidaceae</tp:taxon-name-part></tp:taxon-name>), a new species from Myanmar</article-title><source>PhytoKeys</source><day>29</day><month>1</month><year>2018</year><volume>2018</volume><issue>94</issue><fpage>23</fpage><lpage>29</lpage><pub-id pub-id-type="doi">10.3897/phytokeys.94.21348</pub-id></mixed-citation></tp:treatment-meta><tp:nomenclature><tp:taxon-name>
            <tp:taxon-name-part taxon-name-part-type="genus" reg="Gastrodia">Gastrodia</tp:taxon-name-part>
            <tp:taxon-name-part taxon-name-part-type="species" reg="kachinensis">kachinensis</tp:taxon-name-part>
            <object-id xmlns:xlink="http://www.w3.org/1999/xlink" content-type="ipni" xlink:type="simple">urn:lsid:ipni.org:names:77175482-1</object-id>
          </tp:taxon-name><tp:taxon-authority>X.H.Jin &amp; L.A.Ye</tp:taxon-authority><xref ref-type="fig" rid="F1">Figures 1</xref><xref ref-type="fig" rid="F2">, 2</xref><xref ref-type="fig" rid="F3">, 3</xref></tp:nomenclature><tp:treatment-sec sec-type="diagnosis" id="SECID0EMEAC"><title>Diagnosis.</title><p>
            <italic><tp:taxon-name><tp:taxon-name-part taxon-name-part-type="genus" reg="Gastrodia">Gastrodia</tp:taxon-name-part> <tp:taxon-name-part taxon-name-part-type="species" reg="kachinensis">kachinensis</tp:taxon-name-part></tp:taxon-name></italic> is similar to <italic><tp:taxon-name><tp:taxon-name-part taxon-name-part-type="genus" reg="Gastrodia">G.</tp:taxon-name-part> <tp:taxon-name-part taxon-name-part-type="species" reg="gracilis">gracilis</tp:taxon-name-part></tp:taxon-name></italic>, but it can be easily distinguished from the latter by having perianth tube with punctate outer surface, verrucose outer surface of sepal lobe, orbicular petals, ovate-elliptic lip with truncate apex and auriculate-clawed base, glabrous lip with a pair of twin protuberance-like lamellae only at apex and column with a pair of blade-like lateral wings and acute stelidia at apex.</p></tp:treatment-sec><tp:treatment-sec sec-type="material" id="SECID0EIFAC"><title>Type.</title><p>MYANMAR. Kachin State: Putao Township, Hponkanrazi Wildlife Sanctuary, subtropical, evergreen, broad-leaved forest, 1400 m in elevation, 19 May 2017, Xiaohua Jin et al, <italic>PT -6897</italic> (Putao expedition team 6897) (Holotype, PE!).</p></tp:treatment-sec><tp:treatment-sec sec-type="description" id="SECID0EQFAC"><title>Description.</title><p>Terrestrial, fully mycoheterotrophic, leafless herb. Rhizome tuberous, vertical, subterete, 10–14 cm long, ca. 1 cm thick, greyish brown, covered with membranous scales. Stem erect and slender, ca. 30–40 cm long, 0.6 cm thick, distantly noded and sheathed. Raceme laxly 8–10-flowered, peduncle 10–30 cm long, ca. 0.5 cm in diameter, floral bracts minute, erect, lanceolate-ovate, dark brown, acute apex, 6 × 1.5 mm. Pedicel and ovary ca. 1 cm long, pedicel slightly curved, ovary ca. 2.5 mm in diameter. Flowers urceolate, resupinate, bending downwards, <!--PageBreak-->dark yellowish brown, ca. 1.3 cm long, 0.8 cm in diameter; sepals connate, forming a tube, tubular part ca. 1 cm long, outer surface punctate, trilobed at apex, sepal lobes ovate, 0.3 × 0.3 cm, outer surfaces verrucose; petals attached to sepal tube, orbicular, 0.2 × 0.2 cm; lip adnate to column foot, orange-yellow towards apex and pale greenish <!--PageBreak-->white along each lateral margin, ovate-elliptic, 0.7 × 0.4 cm, margin entire, apex truncate, base auriculate-clawed, two light yellow sub-globose calli at claw, adaxial surface of lip glabrous, with a pair of twin protuberance-like lamellae only at apex, lamellae ca. 1 mm tall; column straight, as long as lip, ca. 0.6 cm long excluding column foot, with a pair of blade-like lateral wings towards apex, stelidia acute at apex; column foot distinct; stigma distinct, near base of column, rounded, ca. 1.5 mm in diameter.</p><fig id="F1" position="float" orientation="portrait"><label>Figure 1.</label><caption><p>
                <italic><tp:taxon-name><tp:taxon-name-part taxon-name-part-type="genus" reg="Gastrodia">Gastrodia</tp:taxon-name-part> <tp:taxon-name-part taxon-name-part-type="species" reg="kachinensis">kachinensis</tp:taxon-name-part></tp:taxon-name></italic> X.H.Jin &amp; L.A.Ye. <bold>A</bold> Rhizome <bold>B</bold> Inflorescence <bold>C</bold> Longitudinal section of sepal tube, showing two petals <bold>D</bold> Front view of column and lip, showing the stigma area with sectile pollinia <bold>E</bold> Lateral view of column and hypochile, showing a pair of sub-globose calli at lip hypochile <bold>F</bold> Lip epichile, showing a pair of twin protuberance-like lamellae at its apex. Illustration by Yunxi Zhu.</p></caption><graphic xmlns:xlink="http://www.w3.org/1999/xlink" xlink:href="phytokeys-94-023-g001.jpg" position="float" orientation="portrait" xlink:type="simple" id="oo_182136.jpg"/></fig><fig id="F2" position="float" orientation="portrait"><label>Figure 2.</label><caption><p>Habit of <italic><tp:taxon-name><tp:taxon-name-part taxon-name-part-type="genus" reg="Gastrodia">Gastrodia</tp:taxon-name-part> <tp:taxon-name-part taxon-name-part-type="species" reg="kachinensis">kachinensis</tp:taxon-name-part></tp:taxon-name></italic>. Photographed by X.H. Jin.</p></caption><graphic xmlns:xlink="http://www.w3.org/1999/xlink" xlink:href="phytokeys-94-023-g002.jpg" position="float" orientation="portrait" xlink:type="simple" id="oo_182137.jpg"/></fig><fig id="F3" position="float" orientation="portrait"><label>Figure 3.</label><caption><p>
                <italic><tp:taxon-name><tp:taxon-name-part taxon-name-part-type="genus" reg="Gastrodia">Gastrodia</tp:taxon-name-part> <tp:taxon-name-part taxon-name-part-type="species" reg="kachinensis">kachinensis</tp:taxon-name-part></tp:taxon-name></italic> X.H.Jin &amp; L.A.Ye. <bold>A</bold> Inflorescence <bold>B</bold> Longitudinal section of sepal tube, showing two petals <bold>C</bold> Front view of column and lip, showing the stigma area with sectile pollinia <bold>D</bold> Sepal tube, lip, lateral view of column and the base of lip, showing a pair of sub-globose calli at lip hypochile <bold>E</bold> Rhizome. Photographed by X.H. Jin.</p></caption><graphic xmlns:xlink="http://www.w3.org/1999/xlink" xlink:href="phytokeys-94-023-g003.jpg" position="float" orientation="portrait" xlink:type="simple" id="oo_182138.jpg"/></fig></tp:treatment-sec><tp:treatment-sec sec-type="etymology" id="SECID0EYIAC"><title>Etymology.</title><p>The new species is named after Kachin State, the northernmost state of Myanmar in which it was discovered in a vast area of primitive montane forest.</p></tp:treatment-sec><tp:treatment-sec sec-type="distribution" id="SECID0E4IAC"><title>Distribution and habitat.</title><p>
            <italic><tp:taxon-name><tp:taxon-name-part taxon-name-part-type="genus" reg="Gastrodia">Gastrodia</tp:taxon-name-part> <tp:taxon-name-part taxon-name-part-type="species" reg="kachinensis">kachinensis</tp:taxon-name-part></tp:taxon-name></italic> is a terrestrial mycoheterotrophic species that grows in broad-leaved, evergreen forest at 1400 m in elevation. <italic><tp:taxon-name><tp:taxon-name-part taxon-name-part-type="genus" reg="Gastrodia">Gastrodia</tp:taxon-name-part> <tp:taxon-name-part taxon-name-part-type="species" reg="kachinensis">kachinensis</tp:taxon-name-part></tp:taxon-name></italic> is only known from the type locality.</p></tp:treatment-sec><tp:treatment-sec sec-type="conservation status" id="SECID0EZJAC"><title>Conservation status.</title><p>
            <bold>Endangered (<abbrev xmlns:xlink="http://www.w3.org/1999/xlink" xlink:title="Endangered" id="ABBRID0EBKAC" xlink:type="simple">EN</abbrev>).</bold> <italic><tp:taxon-name><tp:taxon-name-part taxon-name-part-type="genus" reg="Gastrodia">Gastrodia</tp:taxon-name-part> <tp:taxon-name-part taxon-name-part-type="species" reg="kachinensis">kachinensis</tp:taxon-name-part></tp:taxon-name></italic> was collected in the lowland forest of Hponkanrazi Wildlife Sanctuary, Putao, Northern Myanmar. Until now, only one population, consisting of ca. 10 individuals, has been discovered in the reserve (2704 km<sup>2</sup>). As the lowland forest is under direct threat from slash-and-burn agriculture, the species is here assigned a status of Endangered (<abbrev xmlns:xlink="http://www.w3.org/1999/xlink" xlink:title="Endangered" id="ABBRID0ETKAC" xlink:type="simple">EN</abbrev>) according to the guidelines for using the IUCN Red List Categories and Criteria (<xref ref-type="bibr" rid="B9">IUCN Standards and Petitions Subcommittee 2017</xref>).</p><!--PageBreak--></tp:treatment-sec><tp:treatment-sec sec-type="key" id="SECID0E3KAC"><title>Key to <italic><tp:taxon-name><tp:taxon-name-part taxon-name-part-type="genus" reg="Gastrodia">Gastrodia</tp:taxon-name-part> <tp:taxon-name-part taxon-name-part-type="species" reg="kachinensis">kachinensis</tp:taxon-name-part></tp:taxon-name></italic> and <italic><tp:taxon-name><tp:taxon-name-part taxon-name-part-type="genus" reg="Gastrodia">G.</tp:taxon-name-part> <tp:taxon-name-part taxon-name-part-type="species" reg="gracilis">gracilis</tp:taxon-name-part></tp:taxon-name></italic></title><table-wrap content-type="key" position="anchor" orientation="portrait"><table id="TID0ECHAC" rules="all"><tbody><tr><td rowspan="1" colspan="1">1</td><td rowspan="1" colspan="1">Perianth tube outer surface punctate; sepal lobes outer surface verrucose; petals orbicular; lip ovate-elliptic, margin entire, apex truncate, base auriculate-clawed, adaxial surface glabrous, with a pair of twin protuberance-like lamellae only at apex; column with a pair of blade-like lateral wings, stelidia acute at apex</td><td rowspan="1" colspan="1">
                    <bold><italic><tp:taxon-name><tp:taxon-name-part taxon-name-part-type="genus" reg="Gastrodia">Gastrodia</tp:taxon-name-part> <tp:taxon-name-part taxon-name-part-type="species" reg="kachinensis">kachinensis</tp:taxon-name-part></tp:taxon-name></italic></bold>
                  </td></tr><tr><td rowspan="1" colspan="1">–</td><td rowspan="1" colspan="1">Perianth tube outer surface smooth; sepal lobes outer surface smooth; petals ovate; lip ovate-triangular, margin undulate, apex obtuse, base truncate-clawed, adaxial surface tomentose, with a pair of longitudinal lamellae which are distinctly crested only at apex; column with a pair of semilunar lateral wings, stelidia acuminate at apex</td><td rowspan="1" colspan="1">
                    <bold><italic><tp:taxon-name><tp:taxon-name-part taxon-name-part-type="genus" reg="Gastrodia">Gastrodia</tp:taxon-name-part> <tp:taxon-name-part taxon-name-part-type="species" reg="gracilis">gracilis</tp:taxon-name-part></tp:taxon-name></italic></bold>
                  </td></tr></tbody></table></table-wrap></tp:treatment-sec><ref-list><ref id="B9"><mixed-citation xmlns:xlink="http://www.w3.org/1999/xlink" xlink:type="simple">
          <institution xlink:type="simple">IUCN Standards and Petitions Subcommittee</institution> (<year>2017</year>) Guidelines for Using the IUCN Red List Categories and Criteria. Version 13. Prepared by the Standards and Petitions Subcommittee. <ext-link xlink:type="simple" ext-link-type="uri" xlink:href="http://www.iucnredlist.org/documents/RedListGuidelines.pdf">http://www.iucnredlist.org/documents/RedListGuidelines.pdf</ext-link> [accessed: May 30, 2017]</mixed-citation></ref></ref-list></tp:taxon-treatment>
